# Supplementary material for: Different Reactivity of Raw Starch from Diverse Potato Genotypes
Source: Molecules. 2021 Jan 5;26(1):226. doi: 10.3390/molecules26010226 (PMC7795658; doi:10.3390/molecules26010226)
Supplement: Supplementary file 1 [file molecules-26-00226-s001.zip]

Archive with 3 entries (3 files):
- Supplementary file Figure 1S.pdf
- Supplementary file Figure 2S.pdf
- Supplementary file Figure 3S.pdf
